# Supplementary material for: Understanding refugee and immigrant health literacy and beliefs toward antimicrobial resistance
Source: Antimicrob Steward Healthc Epidemiol. 2023 Oct 18;3(1):e175. doi: 10.1017/ash.2023.443 (PMC10644158; doi:10.1017/ash.2023.443)
Supplement: Ladines-Lim et al. supplementary material [file S2732494X23004436sup001.xlsx]

## Sheet: Data
	Location	Date of data collection	Date of data recording		Have you ever been a refugee or sought asylum?	Have you immigrated to the United States from another country?	What country were you born in?	Number of years you have lived in the United States:	Age in years:	Gender:	Check highest level of education achieved:	Rate your English ability:	Household income per year ($USD):	High-income country	Region	Antibiotics should be given to all children with fever (high temperature).	Children with respiratory symptoms get better faster with antibiotics.	Most illnesses with respiratory symptoms are caused by a virus and do not need antibiotics.	Taking antibiotics may have side effects or could harm my child.	Taking too many antibiotics eventually makes them less effective.	You can stop taking antibiotics once respiratory symptoms stop, even if the prescription isn't finished and you still have some medication left.	If you have leftover antibiotics, you can use these to treat any respiratory symptoms of a new illness or new infection in your child without a prescription from your doctor.	You trust and follow all your doctors' instructions and advice.
Number	location	date_data_collection	date_data_recording	language	refugee_asylum_hx	immigration_hx	country	years_in_US	age	gender	education	english	income	group	region	Q1	Q2	Q3	Q4	Q5	Q6	Q7	Q8
1	Hope Clinic (Westland)	2022-11-08	2022-11-14	French	No	Yes	Cameroon	1	70	Female	College/university	Limited working knowledge/proficiency	0	2	5	Strongly disagree	Agree	Disagree	Agree	Agree	Disagree	Strongly disagree	Strongly agree
2	Hope Clinic (Westland)	2022-11-08	2022-11-14	French	No	Yes	Cameroon	12	38	Male	Graduate degree	Professional working knowledge/proficiency	0	2	5	Agree	Unsure	Disagree	Strongly agree	Strongly agree	Disagree	Strongly disagree	Strongly agree
3	Hope Clinic (Westland)	2022-11-08	2022-11-14	English	No	Yes	Nigeria	0.416667	51	Male	Graduate degree	Fluent/native speaker	36000	2	5	Strongly disagree	Strongly agree	Strongly disagree	Agree	Agree	Strongly disagree	Strongly disagree	Strongly agree
4	Hope Clinic (Westland)	2022-11-08	2022-11-14	English	No	Yes	India	27	64	Male	Graduate degree	Professional working knowledge/proficiency	30000	2	6	Unsure	Unsure	Unsure	Agree	Agree	Disagree	Disagree	Agree
5	Hope Clinic (Westland)	2022-11-08	2022-11-14	Albanian	No	Yes	Albania	3	71	Female	No formal schooling	No knowledge/proficiency	0	2	3	Strongly agree	Strongly agree	Disagree	Disagree	Strongly disagree	Disagree	Disagree	Strongly agree
6	Hope Clinic (Westland)	2022-11-18	2022-11-18	English	No	No	United States	53	53	Female	College/university	Limited working knowledge/proficiency	0	3	1	Disagree	Disagree	Unsure	Disagree	Agree	Disagree	Disagree	Agree
7	Hope Clinic (Westland)	2022-11-18	2022-11-18	English	No	Yes	Nigeria	10	54	Female	College/university	Professional working knowledge/proficiency	1700	2	5	Agree	Unsure	Agree	Disagree	Unsure	Strongly disagree	Disagree	Strongly agree
8	Hope Clinic (Westland)	2022-11-18	2022-11-18	Albanian	No	Yes	Albania	6	34	Male	Graduate degree	Limited working knowledge/proficiency	1800	2	3	Disagree	Disagree	Agree	Agree	Strongly agree	Unsure	Strongly disagree	Agree
9	Online	2022-11-18	2022-11-20	English	No	No	United States	22	22	Female	College/university	Fluent/native speaker	50000	3	1	Strongly disagree	Unsure	Disagree	Agree	Strongly agree	Strongly disagree	Strongly disagree	Strongly agree
10	Online	2022-11-19	2022-11-20	English	No	No	United States	71	71	Male	Secondary schooling	Fluent/native speaker	30000	3	1	Strongly disagree	Agree	Disagree	Strongly agree	Strongly agree	Disagree	Disagree	Disagree
11	Online	2022-11-18	2022-11-20	Spanish	No	Yes	Venezuela	10	49	Female	Graduate degree	Professional working knowledge/proficiency	12000	2	2	Disagree	Disagree	Strongly disagree	Agree	Strongly agree	Strongly disagree	Strongly disagree	Strongly agree
12	Online	2022-11-21	2022-11-21	English	No	No	United States	65	65	Female	Graduate degree	Fluent/native speaker	114000	3	1	Strongly disagree	Strongly disagree	Strongly agree	Agree	Strongly agree	Strongly disagree	Strongly disagree	Strongly agree
13	Online	2022-11-21	2022-11-21	English	No	No	United States	49	49	Female	Graduate degree	Fluent/native speaker	120000	3	1	Strongly disagree	Unsure	Strongly agree	Agree	Strongly agree	Strongly disagree	Strongly disagree	Agree
14	Online	2022-11-21	2022-11-21	English	No	No	United States	77	77	Male	Graduate degree	No knowledge/proficiency	90000	3	1	Disagree	Disagree	Unsure	Agree	Strongly agree	Strongly disagree	Strongly disagree	Strongly agree
15	Online	2022-11-21	2022-11-21	English	No	No	United States	64	64	Female	Graduate degree	Fluent/native speaker	185000	3	1	Disagree	Unsure	Agree	Disagree	Agree	Strongly disagree	Strongly disagree	Strongly agree
16	Online	2022-11-21	2022-11-21	English	No	No	United States	42	42	Female	College/university	Fluent/native speaker	80000	3	1	Disagree	Agree	Unsure	Disagree	Agree	Disagree	Strongly disagree	Agree
17	Online	2022-11-21	2022-11-21	English	No	Yes	Hong Kong	0.5	18	Female	Secondary schooling	Fluent/native speaker		3	7	Disagree	Agree	Unsure	Agree	Strongly agree	Strongly disagree	Strongly disagree	Strongly agree
18	Online	2022-11-21	2022-11-21	English	No	Yes	United States	26	52	Female	Graduate degree	Fluent/native speaker	110000	3	1	Strongly disagree	Unsure	Disagree	Strongly disagree	Unsure	Strongly disagree	Strongly disagree	Strongly agree
19	Online	2022-11-21	2022-11-21	English	No	No	United States	42	42	Female	Graduate degree	Fluent/native speaker	120000	3	1	Strongly disagree	Disagree	Agree	Agree	Strongly agree	Strongly disagree	Strongly disagree	Strongly agree
20	Online	2022-11-21	2022-11-21	English	No	No	United States	59	59	Female	College/university	Fluent/native speaker	150000	3	1	Disagree	Disagree	Agree	Agree	Agree	Strongly disagree	Strongly disagree	Strongly agree
21	Online	2022-11-21	2022-11-21	English	No	No	United States	84	84	Male	Graduate degree	Fluent/native speaker	72000	3	1	Disagree	Unsure	Unsure	Agree	Agree	Agree	Disagree	Strongly agree
22	Online	2022-11-21	2022-11-21	English	No	No	United States	46	46	Female	Graduate degree	Fluent/native speaker	150000	3	1	Disagree	Unsure	Unsure	Agree	Agree	Agree	Strongly disagree	Strongly agree
23	Online	2022-11-21	2022-11-21	English	No	No	United States	70	70	Male	Graduate degree	Fluent/native speaker	175000	3	1	Disagree	Unsure	Unsure	Disagree	Agree	Disagree	Disagree	Agree
24	Online	2022-11-21	2022-11-21	English	No	No	United States	47	47	Female	College/university	Fluent/native speaker		3	1	Disagree	Agree	Unsure	Disagree	Agree	Disagree	Strongly disagree	Agree
25	Online	2022-11-21	2022-11-21	English	No	No	United States	57	57	Male	Graduate degree	Fluent/native speaker	300000	3	1	Strongly disagree	Strongly disagree	Agree	Strongly agree	Strongly agree	Strongly disagree	Strongly disagree	Strongly agree
26	Online	2022-11-21	2022-11-21	English	No	No	United States	30	30	Female	Graduate degree	Fluent/native speaker	100000	3	1	Disagree	Disagree	Agree	Disagree	Strongly agree	Strongly disagree	Strongly disagree	Strongly agree
27	Online	2022-11-21	2022-11-21	English	No	No	United States	37	37	Female	Graduate degree	Fluent/native speaker	140000	3	1	Strongly disagree	Strongly disagree	Agree	Strongly agree	Strongly agree	Strongly disagree	Strongly disagree	Agree
28	Online	2022-11-21	2022-11-21	English	No	No	United States	84	84	Male	Graduate degree	Fluent/native speaker		3	1	Strongly disagree	Strongly disagree	Strongly agree	Strongly agree	Strongly agree	Strongly disagree	Strongly disagree	Strongly agree
29	Online	2022-11-21	2022-11-21	English	No	No	United States	38	38	Female	Graduate degree	Fluent/native speaker	135000	3	1	Disagree	Disagree	Strongly agree	Agree	Strongly agree	Disagree	Disagree	Strongly agree
30	Online	2022-11-21	2022-11-21	English	No	No	United States	43	43	Female	College/university	Fluent/native speaker	22000	3	1	Disagree	Unsure	Disagree	Agree	Unsure	Strongly disagree	Strongly disagree	Disagree
31	Online	2022-11-21	2022-11-21	English	No	No	United States	46	46	Female	Graduate degree	Fluent/native speaker	99000	3	1	Strongly disagree	Strongly disagree	Strongly agree	Agree	Strongly agree	Strongly disagree	Strongly disagree	Unsure
32	Online	2022-11-21	2022-11-21	English	No	No	United States	22	22	Female	College/university	Fluent/native speaker	31000	3	1	Disagree	Disagree	Strongly agree	Agree	Strongly agree	Strongly disagree	Strongly disagree	Agree
33	Online	2022-11-21	2022-11-21	English	No	No	United States	28	28	Female	Secondary schooling	Fluent/native speaker	34000	3	1	Disagree	Disagree	Strongly agree	Agree	Strongly agree	Strongly disagree	Strongly disagree	Agree
34	Online	2022-11-21	2022-11-21	English	No	No	United States	58	58	Female	Graduate degree	Fluent/native speaker	80000	3	1	Strongly disagree	Disagree	Agree	Agree	Strongly agree	Strongly disagree	Strongly disagree	Strongly agree
35	Online	2022-11-21	2022-11-21	English	No	Yes	Netherlands	25	50	Male	Graduate degree	Professional working knowledge/proficiency	200000	3	3	Strongly disagree	Strongly disagree	Agree	Agree	Strongly agree	Strongly disagree	Strongly disagree	Strongly agree
36	Online	2022-11-21	2022-11-21	English	No	No	United States	71	71	Female	College/university	Fluent/native speaker	80000	3	1	Strongly disagree	Disagree	Unsure	Strongly agree	Strongly agree	Strongly disagree	Strongly disagree	Strongly agree
37	Online	2022-11-21	2022-11-21	English	No	No	United States	64	64	Male	College/university	Fluent/native speaker	160000	3	1	Disagree	Unsure	Agree	Unsure	Agree	Disagree	Disagree	Agree
38	Online	2022-11-21	2022-11-21	English	No	No	United States	44	44	Female	College/university	Fluent/native speaker	79000	3	1	Disagree	Disagree	Strongly agree	Disagree	Agree	Strongly disagree	Strongly disagree	Strongly agree
39	Online	2022-11-21	2022-11-21	English	No	No	United States	73	73	Male	College/university	Fluent/native speaker	125000	3	1	Unsure	Disagree	Strongly agree	Strongly agree	Strongly agree	Strongly disagree	Strongly disagree	Agree
40	Online	2022-11-21	2022-11-21	English	No	No	United States	41	41	Female	Graduate degree	Fluent/native speaker	150000	3	1	Disagree	Disagree	Unsure	Disagree	Agree	Strongly disagree	Strongly disagree	Agree
41	Online	2022-11-21	2022-11-21	English	No	No	United States	52	52	Female	Graduate degree	Fluent/native speaker	300000	3	1	Strongly disagree	Disagree	Agree	Agree	Strongly agree	Strongly disagree	Strongly disagree	Strongly agree
42	Online	2022-11-21	2022-11-21	English	No	No	United States	29	29	Female	Graduate degree	Fluent/native speaker	100000	3	1	Strongly disagree	Strongly disagree	Unsure	Strongly agree	Strongly agree	Strongly disagree	Strongly disagree	Strongly agree
43	Online	2022-11-21	2022-11-21	English	No	No	United States	79	79	Male	Secondary schooling	Fluent/native speaker	45000	3	1	Disagree	Disagree	Agree	Agree	Strongly agree	Disagree	Strongly disagree	Agree
44	Online	2022-11-21	2022-11-21	English	No	No	United States	76	76	Female	Graduate degree	Fluent/native speaker	20000	3	1	Disagree	Strongly disagree	Strongly agree	Agree	Unsure	Strongly disagree	Strongly disagree	Agree
45	Online	2022-11-21	2022-11-21	English	No	No	United States	51	51	Male	Graduate degree	Fluent/native speaker	120000	3	1	Strongly disagree	Disagree	Disagree	Agree	Strongly agree	Strongly disagree	Strongly disagree	Agree
46	Online	2022-11-21	2022-11-21	English	No	No	United States	49	49	Female	Graduate degree	Fluent/native speaker	200000	3	1	Strongly disagree	Disagree	Strongly agree	Agree	Strongly agree	Strongly disagree	Strongly disagree	Strongly agree
47	Online	2022-11-21	2022-11-21	English	No	No	United States	40	40	Female	Graduate degree	Fluent/native speaker	180000	3	1	Strongly disagree	Disagree	Strongly agree	Disagree	Strongly agree	Strongly disagree	Strongly disagree	Agree
48	Online	2022-11-21	2022-11-21	English	No	No	United States	55	55	Female	Graduate degree	Fluent/native speaker	90000	3	1	Disagree	Unsure	Agree	Agree	Strongly agree	Strongly disagree	Strongly disagree	Unsure
49	Online	2022-11-21	2022-11-28	English	No	No	United States	47	47	Female	College/university	Fluent/native speaker	11000	3	1	Disagree	Disagree	Agree	Agree	Agree	Strongly disagree	Disagree	Agree
50	Online	2022-11-22	2022-11-28	English	No	No	United States	82	82	Male	Graduate degree	Fluent/native speaker	125000	3	1	Strongly disagree	Unsure	Agree	Strongly agree	Strongly agree	Strongly disagree	Strongly disagree	Agree
51	Online	2022-11-22	2022-11-28	English	No	No	United States	43	43	Female	College/university	Fluent/native speaker	46000	3	1	Disagree	Disagree	Strongly agree	Disagree	Strongly agree	Strongly disagree	Strongly disagree	Agree
52	Online	2022-11-22	2022-11-28	English	No	No	United States	52	55	Female	College/university	Fluent/native speaker		3	1	Strongly disagree	Strongly disagree	Agree	Agree	Strongly agree	Strongly disagree	Strongly disagree	Agree
53	Online	2022-11-22	2022-11-28	English	No	No	United States	22	22	Female	College/university	Fluent/native speaker	80000	3	1	Unsure	Unsure	Unsure	Agree	Strongly agree	Strongly disagree	Strongly disagree	Strongly agree
54	Online	2022-11-24	2022-11-28	English	No	No	United States	63	63	Female	College/university	Fluent/native speaker	80000	3	1	Strongly disagree	Disagree	Unsure	Agree	Strongly agree	Disagree	Disagree	Agree
55	Online	2022-11-24	2022-11-28	English	No	No	United States	42	42	Female	Graduate degree	Fluent/native speaker	130000	3	1	Strongly disagree	Strongly disagree	Strongly agree	Strongly agree	Strongly agree	Strongly disagree	Strongly disagree	Strongly agree
56	Online	2022-11-25	2022-11-28	English	No	No	United States	31	31	Female	Graduate degree	Fluent/native speaker	180000	3	1	Strongly disagree	Disagree	Unsure	Agree	Agree	Strongly disagree	Strongly disagree	Strongly agree
57	Online	2022-11-26	2022-11-28	English	No	No	United States	50	50	Female	Graduate degree	Fluent/native speaker	200000	3	1	Strongly disagree	Disagree	Agree	Unsure	Strongly agree	Strongly disagree	Strongly disagree	Agree
58	Online	2022-11-28	2022-11-28	English	No	No	United States	49	49	Female	College/university	Fluent/native speaker	100000	3	1	Strongly disagree	Strongly disagree	Strongly agree	Disagree	Strongly agree	Strongly disagree	Strongly disagree	Agree
59	Online	2022-11-28	2022-11-28	English	No	No	United States	46	46	Female	Graduate degree	Limited working knowledge/proficiency	155000	3	1	Strongly disagree	Strongly disagree	Agree	Strongly agree	Strongly agree	Strongly disagree	Strongly disagree	Agree
60	Online	2022-11-28	2022-11-28	English	No	No	United States	50	53	Female	Graduate degree	Fluent/native speaker	120000	3	1	Strongly disagree	Disagree	Strongly disagree	Unsure	Strongly agree	Strongly disagree	Strongly disagree	Agree
61	Online	2022-11-28	2022-11-28	English	No	No	United States	75	75	Female	College/university	Fluent/native speaker	138000	3	1	Strongly disagree	Strongly disagree	Strongly agree	Strongly agree	Strongly agree	Strongly disagree	Strongly disagree	Agree
62	Online	2022-11-28	2022-11-28	English	No	No	United States	72	72	Female	Graduate degree	Fluent/native speaker	100000	3	1	Strongly disagree	Disagree	Strongly agree	Strongly agree	Strongly agree	Strongly disagree	Strongly disagree	Strongly agree
63	Hope Clinic (Westland)	2022-11-29	2022-12-01	Spanish	No	Yes	Mexico	29	61	Female	Primary schooling	Elementary knowledge/proficiency	36000	2	2	Strongly agree	Agree	Unsure	Disagree	Unsure	Unsure	Unsure	Strongly agree
64	Hope Clinic (Westland)	2022-11-29	2022-12-01	English	No	Yes	Nigeria	5	41	Female	Secondary schooling	Fluent/native speaker	0	2	5	Strongly disagree	Agree	Strongly agree	Agree	Agree	Strongly disagree	Disagree	Strongly agree
65	Online	2022-11-28	2022-12-03	English	No	No	United States	54	54	Female	Graduate degree	Fluent/native speaker	109000	3	1	Strongly disagree	Strongly disagree	Strongly disagree	Agree	Strongly agree	Strongly disagree	Strongly disagree	Strongly agree
66	Online	2022-11-29	2022-12-04	English	No	No	United States	63	65	Female	College/university	Fluent/native speaker	50000	3	1	Strongly disagree	Strongly disagree	Strongly agree	Agree	Strongly agree	Strongly disagree	Strongly disagree	Agree
67	Online	2022-11-29	2022-12-05	English	No	No	United States	56	58	Female	Graduate degree	Fluent/native speaker	125000	3	1	Strongly disagree	Unsure	Agree	Disagree	Strongly agree	Strongly disagree	Strongly disagree	Agree
68	Online	2022-11-29	2022-12-06	English	No	No	United States	21	23	Female	Graduate degree	Fluent/native speaker	10000	3	1	Disagree	Unsure	Unsure	Unsure	Agree	Disagree	Strongly disagree	Strongly agree
69	Online	2022-12-01	2022-12-07	English	No	No	United States	28	28	Female	College/university	Fluent/native speaker	150000	3	1	Strongly disagree	Disagree	Agree	Agree	Strongly agree	Strongly disagree	Strongly disagree	Agree
70	Online	2022-12-01	2022-12-08	English	No	No	United States	54	54	Male	College/university	Fluent/native speaker	104000	3	1	Strongly disagree	Disagree	Agree	Agree	Strongly agree	Disagree	Strongly disagree	Agree
71	Online	2022-12-01	2022-12-09	English	No	No	United States	45	45	Male	Graduate degree	Fluent/native speaker	500000	3	1	Strongly disagree	Strongly disagree	Agree	Strongly agree	Strongly agree	Strongly disagree	Strongly disagree	Agree
72	Online	2022-12-01	2022-12-10	English	No	No	United States	63	63	Female	College/university	Fluent/native speaker		3	1	Disagree	Unsure	Agree	Strongly agree	Strongly agree	Strongly disagree	Strongly disagree	Agree
73	Online	2022-12-02	2022-12-11	English	No	No	United States	31	31	Female	Graduate degree	Fluent/native speaker	80000	3	1	Strongly disagree	Strongly disagree	Agree	Unsure	Strongly agree	Strongly disagree	Strongly disagree	Agree
74	Hope Clinic (Ypsilanti)	2022-12-01	2022-12-03	English	No	No	United States	40	40	Male	Graduate degree	Fluent/native speaker		3	1	Unsure	Agree	Unsure	Agree	Disagree	Strongly disagree	Strongly disagree	Strongly agree
75	Hope Clinic (Ypsilanti)	2022-12-01	2022-12-03	Spanish	No	Yes	Mexico	2	69	Male	College/university	Elementary knowledge/proficiency	0	2	2	Unsure	Unsure	Unsure	Agree	Agree	Unsure	Disagree	Strongly agree
76	Hope Clinic (Ypsilanti)	2022-12-01	2022-12-03	English	No	Yes	Albania	22	38	Female	Graduate degree	Professional working knowledge/proficiency	55000	2	3	Strongly disagree	Disagree	Agree	Strongly agree	Agree	Agree	Disagree	Agree
77	Hope Clinic (Ypsilanti)	2022-12-01	2022-12-03	English	No	No	United States	61	61	Male	College/university	Professional working knowledge/proficiency	40000	3	1	Unsure	Agree	Agree	Agree	Strongly agree	Agree	Disagree	Agree
78	Hope Clinic (Ypsilanti)	2022-12-01	2022-12-03	English	No	No	United States	48	48	Male	No formal schooling	Fluent/native speaker	70000	3	1	Disagree	Agree	Disagree	Agree	Strongly agree	Disagree	Disagree	Unsure
79	Hope Clinic (Ypsilanti)	2022-12-01	2022-12-03	English	No	No	United States	55	55	Female	Graduate degree	Professional working knowledge/proficiency	50000	3	1	Disagree	Disagree	Agree	Agree	Agree	Disagree	Disagree	Disagree
80	Hope Clinic (Ypsilanti)	2022-12-01	2022-12-03	English	No	No	United States	61	61	Female	College/university	Professional working knowledge/proficiency	20000	3	1	Disagree	Unsure	Unsure	Agree	Strongly agree	Strongly disagree	Strongly disagree	Strongly agree
81	Hope Clinic (Ypsilanti)	2022-12-01	2022-12-03	English	No	No	United States	25	25	Male	Secondary schooling	Professional working knowledge/proficiency	22000	3	1	Disagree	Agree	Agree	Disagree	Strongly agree	Strongly disagree	Strongly disagree	Agree
82	Hope Clinic (Ypsilanti)	2022-12-01	2022-12-03	English	No	Yes	India	1	56	Male	Graduate degree	Professional working knowledge/proficiency	0	2	6	Disagree	Disagree	Unsure	Unsure	Agree	Strongly disagree	Strongly disagree	Strongly agree
83	Hope Clinic (Ypsilanti)	2022-12-01	2022-12-03	English	No	No	United States	27	27	Female	College/university	Fluent/native speaker	75000	3	1	Agree	Disagree	Disagree	Agree	Agree	Disagree	Disagree	Agree
84	Hope Clinic (Ypsilanti)	2022-12-01	2022-12-03	English	No	Yes	Nigeria	3	24	Female	College/university	Fluent/native speaker	50000	2	5	Agree	Agree	Unsure	Agree	Agree	Unsure	Disagree	Agree
85	Hope Clinic (Ypsilanti)	2022-12-01	2022-12-03	Albanian	No	Yes	Albania	5	85	Female	No formal schooling	No knowledge/proficiency	0	2	3	Unsure	Unsure	Unsure	Unsure	Unsure	Unsure	Unsure	Unsure
86	Hope Clinic (Ypsilanti)	2022-12-01	2022-12-03	English	No	No	United States	26	26	Female	College/university	Fluent/native speaker		3	1	Agree	Strongly agree	Unsure	Agree	Unsure	Disagree	Unsure	Strongly agree
87	Hope Clinic (Ypsilanti)	2022-12-01	2022-12-03	English	No	No	United States	30	30	Female	Primary schooling	Professional working knowledge/proficiency	0	3	1	Agree	Agree	Agree	Agree	Agree	Agree	Agree	Agree
88	Hope Clinic (Ypsilanti)	2022-12-01	2022-12-03	English	No	Yes	Lebanon	8	30	Female	Primary schooling	Fluent/native speaker	60000	2	4	Strongly disagree	Agree	Disagree	Strongly agree	Unsure	Disagree	Agree	Unsure
89	Hope Clinic (Ypsilanti)	2022-12-01	2022-12-03	Spanish	No	No	Colombia		78	Female	Secondary schooling	No knowledge/proficiency	0	2	2	Unsure	Agree	Unsure	Unsure	Agree	Disagree	Strongly disagree	Strongly agree
90	Hope Clinic (Ypsilanti)	2022-12-01	2022-12-03	Arabic	No	Yes	Morocco	10	33	Female	Secondary schooling	Elementary knowledge/proficiency	2012	2	4	Agree	Unsure	Disagree	Unsure	Strongly agree	Disagree	Disagree	Disagree
91	Hope Clinic (Ypsilanti)	2022-12-01	2022-12-03	English	No	No	United States	58	58	Male	Primary schooling	Professional working knowledge/proficiency		3	1	Agree	Agree	Unsure	Unsure	Unsure	Disagree	Unsure	Strongly agree
92	Online	2022-12-03	2022-12-05	English	No	No	United States	41	41	Female	College/university	Fluent/native speaker		3	1	Disagree	Agree	Agree	Disagree	Strongly agree	Disagree	Disagree	Agree
93	Online	2022-12-03	2022-12-06	English	No	No	United States	58	58	Female	College/university	Fluent/native speaker	40000	3	1	Strongly disagree	Disagree	Agree	Disagree	Agree	Strongly disagree	Strongly disagree	Agree
94	Online	2022-12-04	2022-12-07	English	No	No	United States	33	33	Female	College/university	Fluent/native speaker	130000	3	1	Strongly disagree	Strongly disagree	Strongly agree	Disagree	Strongly agree	Strongly disagree	Strongly disagree	Agree
95	Online	2022-12-05	2022-12-08	English	No	No	United States	30	30	Female	Graduate degree	Fluent/native speaker	95000	3	1	Strongly disagree	Strongly disagree	Agree	Agree	Strongly agree	Strongly disagree	Strongly disagree	Strongly agree
96	Online	2022-12-05	2022-12-09	English	No	No	United States	63	63	Female	College/university	Fluent/native speaker	85000	3	1	Strongly disagree	Disagree	Agree	Disagree	Unsure	Strongly disagree	Strongly disagree	Strongly agree
97	Online	2022-12-05	2022-12-10	English	No	No	United States	44	44	Female	Graduate degree	Fluent/native speaker	100000	3	1	Disagree	Strongly agree	Unsure	Agree	Strongly agree	Strongly disagree	Strongly disagree	Strongly agree
98	Online	2022-12-05	2022-12-11	English	No	No	United States	38	38	Male	Graduate degree	Fluent/native speaker	150000	3	1	Strongly disagree	Agree	Agree	Disagree	Strongly agree	Strongly disagree	Strongly disagree	Strongly agree
99	Hope Clinic (Ypsilanti)	2022-12-08	2022-12-11	English	No	Yes	Philippines	34	68	Male	College/university	Professional working knowledge/proficiency	19200	2	7	Strongly disagree	Agree	Unsure	Agree	Agree	Unsure	Disagree	Strongly agree
100	Hope Clinic (Ypsilanti)	2022-12-08	2022-12-11	English	No	No	United States	59	59	Male	Secondary schooling	Fluent/native speaker		3	1	Disagree	Unsure	Disagree	Disagree	Strongly agree	Disagree	Strongly disagree	Unsure
101	Hope Clinic (Ypsilanti)	2022-12-08	2022-12-11	English	No	Yes	Ethiopia	0.25	66	Female	College/university	Professional working knowledge/proficiency	0	2	5	Strongly disagree	Strongly disagree	Strongly agree	Strongly agree	Strongly agree	Strongly disagree	Strongly disagree	Strongly agree
102	Hope Clinic (Ypsilanti)	2022-12-08	2022-12-11	English	No	No	United States	65	65	Female	College/university	Professional working knowledge/proficiency		3	1	Disagree	Disagree	Agree	Agree	Unsure	Disagree	Strongly disagree	Agree
103	Hope Clinic (Ypsilanti)	2022-12-08	2022-12-11	English	No	No	United States	58	58	Male	Graduate degree	Fluent/native speaker		3	1	Unsure	Unsure	Unsure	Unsure	Unsure	Unsure	Unsure	Agree
104	Hope Clinic (Ypsilanti)	2022-12-08	2022-12-11	English	Yes	Yes	Jordan	6	68	Male	College/university	Limited working knowledge/proficiency	0	1	4	Strongly agree	Strongly agree	Unsure	Unsure	Disagree	Unsure	Agree	Strongly agree
105	Hope Clinic (Ypsilanti)	2022-12-08	2022-12-11	English	No	Yes	Guyana			Male	Secondary schooling	Elementary knowledge/proficiency	0	2	2	Unsure	Agree	Disagree	Unsure	Unsure	Disagree	Disagree	Agree
106	Hope Clinic (Ypsilanti)	2022-12-08	2022-12-11	English	No	No	United States	76			College/university	Professional working knowledge/proficiency	17000	3	1	Disagree	Unsure	Disagree	Unsure	Agree	Agree	Strongly disagree	Unsure
107	Hope Clinic (Ypsilanti)	2022-12-08	2022-12-11	English	No	Yes	Nigeria	8	69	Female	No formal schooling	No knowledge/proficiency	0	2	5	Strongly disagree	Strongly disagree	Agree	Strongly agree	Strongly agree	Strongly disagree	Strongly disagree	Strongly agree
108	Hope Clinic (Ypsilanti)	2022-12-15	2022-12-15	English	No	No	United States	48	48	Female	College/university	Fluent/native speaker	33000	3	1	Disagree	Disagree	Agree	Agree	Agree	Strongly disagree	Strongly disagree	Agree
109	Hope Clinic (Ypsilanti)	2022-12-15	2022-12-15	English	No	Yes	Albania	10	52	Male	College/university		0	2	3	Unsure	Agree	Agree	Agree	Agree	Agree	Disagree	Strongly agree
110	Hope Clinic (Ypsilanti)	2022-12-15	2022-12-15	English	No	No	United States				Graduate degree	Limited working knowledge/proficiency		3	1	Disagree	Unsure	Unsure	Unsure	Unsure	Unsure	Unsure	Unsure
111	Hope Clinic (Ypsilanti)	2022-12-15	2022-12-15	English	No	No	United States	48	48	Female	College/university	Fluent/native speaker		3	1	Disagree	Disagree	Strongly disagree	Unsure	Agree	Strongly disagree	Strongly disagree	Strongly agree
112	Hope Clinic (Ypsilanti)	2022-12-15	2022-12-15	English	No	No	United States	50	50	Male	College/university	Fluent/native speaker	60000	3	1	Unsure	Unsure	Unsure	Unsure	Unsure	Unsure	Strongly disagree	Agree
113	Hope Clinic (Ypsilanti)	2022-12-15	2022-12-15	English	No	Yes	India	1		Female	Primary schooling	No knowledge/proficiency	0	2	6	Agree	Unsure	Unsure	Agree	Unsure	Unsure	Strongly disagree	Strongly agree
114	Hope Clinic (Ypsilanti)	2022-12-15	2022-12-15	English	No	No	United States	51	51	Female	Primary schooling	Fluent/native speaker	31000	3	1	Unsure	Agree	Disagree	Agree	Agree	Disagree	Disagree	Strongly agree
115	Hope Clinic (Ypsilanti)	2022-12-15	2022-12-15	English	No	Yes	India	0.5	72	Female	Secondary schooling	No knowledge/proficiency	4000	2	6	Unsure	Unsure	Agree	Unsure	Agree	Disagree	Disagree	Strongly agree
116	Hope Clinic (Ypsilanti)	2022-12-15	2022-12-15	English	No	No	United States	31	31	Male	Secondary schooling	Fluent/native speaker	24000	3	1	Unsure	Agree	Agree	Unsure	Agree	Disagree	Disagree	Agree
117	Hope Clinic (Ypsilanti)	2022-12-15	2022-12-15	English	No	Yes	Brazil	0.25	72	Female	Secondary schooling	Limited working knowledge/proficiency	24000	2	2	Strongly disagree	Strongly disagree	Strongly agree	Strongly agree	Strongly agree	Strongly disagree	Strongly disagree	Strongly agree
118	Hope Clinic (Ypsilanti)	2022-12-15	2022-12-15	English	No	Yes	Iraq	6	49	Female	Graduate degree	Professional working knowledge/proficiency	1400	2	4	Agree	Agree	Disagree	Agree	Unsure	Disagree	Disagree	Strongly agree
119	Hope Clinic (Ypsilanti)	2022-12-15	2022-12-15	Albanian	No	Yes	Albania	1	66	Male	Secondary schooling	No knowledge/proficiency	2000	2	3	Agree	Strongly agree	Unsure	Strongly agree	Strongly agree	Disagree	Strongly disagree	Strongly agree
120	Hope Clinic (Ypsilanti)	2022-12-15	2022-12-15	English	No	No	India	0.167	82	Male	Graduate degree	Limited working knowledge/proficiency	0	2	6	Strongly disagree	Disagree	Strongly agree	Strongly agree	Strongly agree	Agree	Strongly disagree	Strongly agree
121	Hope Clinic (Ypsilanti)	2022-12-15	2022-12-15	Albanian	Yes	Yes	Albania		63	Female	Secondary schooling		0	1	3	Strongly disagree	Unsure	Agree	Agree	Agree	Unsure	Strongly disagree	Strongly agree
122	Hope Clinic (Ypsilanti)	2022-12-15	2022-12-15	English	Yes	Yes	Albania	10	35	Male	Primary schooling		0	1	3	Strongly disagree	Unsure	Unsure	Disagree	Agree	Unsure	Strongly disagree	Strongly agree
123	Hope Clinic (Ypsilanti)	2022-12-15	2022-12-15	Albanian	Yes	Yes	Albania	0.667	66	Male	Secondary schooling	No knowledge/proficiency	0	1	3	Strongly disagree	Strongly disagree	Unsure	Unsure	Agree	Unsure	Strongly disagree	Strongly agree
124	Hope Clinic (Ypsilanti)	2022-12-15	2022-12-15	French	No	Yes	Guinea	0	77	Female	No formal schooling	No knowledge/proficiency	0	2	5	Disagree	Disagree	Disagree	Agree	Strongly agree	Disagree	Disagree	Agree
125	Hope Clinic (Ypsilanti)	2022-12-15	2022-12-15	English	No	Yes	India	0.25	34	Female	Graduate degree	Professional working knowledge/proficiency	100000	2	6	Disagree	Disagree	Disagree	Agree	Agree	Disagree	Strongly disagree	Agree
126	Hope Clinic (Ypsilanti)	2022-12-15	2022-12-15	Spanish	No	Yes	Mexico	25	44	Male	Primary schooling	Elementary knowledge/proficiency	0	2	2	Unsure	Unsure	Strongly agree	Strongly agree	Strongly agree	Unsure	Strongly agree	Agree
127	Hope Clinic (Ypsilanti)	2022-12-15	2022-12-15	English	No	No	United States	53	53	Male	College/university	Professional working knowledge/proficiency		3	1	Unsure	Agree	Agree	Agree	Agree	Strongly disagree	Strongly disagree	Unsure
128	Hope Clinic (Ypsilanti)	2022-12-15	2022-12-15	English	No	No	United States	70	70	Male	Primary schooling	Fluent/native speaker	12000	3	1	Agree	Agree	Disagree	Agree	Unsure	Unsure	Disagree	Agree
129	Hope Clinic (Ypsilanti)	2022-12-20	2022-12-20	English	No	No	United States	62	62	Male	College/university	Professional working knowledge/proficiency	60000	3	1	Unsure	Unsure	Unsure	Agree	Agree	Disagree	Disagree	Disagree
130	Hope Clinic (Ypsilanti)	2022-12-20	2022-12-20	English	No	No	United States	35	35	Male	Secondary schooling	Fluent/native speaker	40000	3	1	Unsure	Unsure	Unsure	Agree	Strongly agree	Strongly disagree	Strongly disagree	Unsure
131	Hope Clinic (Ypsilanti)	2022-12-20	2022-12-20	Spanish	No	Yes	El Salvador	27	60	Female	Primary schooling	No knowledge/proficiency	0	2	2	Unsure	Strongly agree	Agree	Agree	Agree	Unsure	Strongly disagree	Strongly agree
132	Hope Clinic (Ypsilanti)	2022-12-20	2022-12-20	English	No	No	United States	21	21	Male	Primary schooling	Fluent/native speaker		3	1	Unsure	Unsure	Strongly disagree	Agree	Strongly agree	Disagree	Strongly disagree	Agree
133	Hope Clinic (Ypsilanti)	2022-12-20	2022-12-20	English	No	No	United States	42	42		College/university	Fluent/native speaker		3	1	Disagree	Unsure	Unsure	Agree	Agree	Disagree	Disagree	Unsure
134	Hope Clinic (Ypsilanti)	2022-12-20	2022-12-20	English	No	Yes	Philippines	7	71	Female	Secondary schooling	Limited working knowledge/proficiency	0	2	7	Strongly disagree	Agree	Disagree	Unsure	Agree	Strongly disagree	Strongly disagree	Agree
135	Hope Clinic (Ypsilanti)	2022-12-20	2022-12-20	English	No	No	United States	65	65	Male	College/university	Fluent/native speaker		3	1	Disagree	Unsure	Unsure	Agree	Agree	Disagree	Disagree	Strongly agree
136	Hope Clinic (Ypsilanti)	2022-12-20	2022-12-20	English	No	No	United States	27	27	Male	Secondary schooling	Fluent/native speaker	38000	3	1	Strongly disagree	Agree	Disagree	Agree	Strongly agree	Disagree	Strongly disagree	Agree
137	Hope Clinic (Ypsilanti)	2022-12-20	2022-12-20	English	No	Yes	Nigeria	7	30	Male	Graduate degree	Fluent/native speaker		2	5	Disagree	Agree	Agree	Unsure	Strongly agree	Strongly disagree	Strongly disagree	Agree
138	Hope Clinic (Ypsilanti)	2022-12-20	2022-12-20	English	No	Yes	Nigeria		59	Male	Graduate degree	Fluent/native speaker	0	2	5	Unsure	Unsure	Unsure	Agree	Agree	Unsure	Unsure	Agree
139	Hope Clinic (Ypsilanti)	2022-12-20	2022-12-20	English	No	Yes	Iran	3	39	Male	Graduate degree	Limited working knowledge/proficiency	39000	2	4	Strongly agree	Strongly agree	Strongly disagree	Agree	Strongly agree	Strongly disagree	Strongly disagree	Agree
140	Hope Clinic (Ypsilanti)	2022-12-20	2022-12-20	English	Yes	No	United States	57	57	Female	College/university	Fluent/native speaker	0	3	1	Disagree	Disagree	Agree	Agree	Agree	Strongly disagree	Strongly disagree	Agree
141	Online	2022-12-06	2022-12-21	English	No	No	United States	75	75	Male	Graduate degree	Fluent/native speaker	125000	3	1	Strongly disagree	Disagree	Unsure	Disagree	Strongly agree	Strongly disagree	Strongly disagree	Strongly agree
142	Online	2022-12-10	2022-12-21	English	No	No	United States	80.333	80.083	Male	Graduate degree	Fluent/native speaker	200000	3	1	Strongly disagree	Disagree	Agree	Strongly agree	Strongly agree	Disagree	Strongly disagree	Agree
143	Online	2022-12-12	2022-12-21	English	No	No	United States	32	33	Female	College/university	Fluent/native speaker	130000	3	1	Strongly disagree	Disagree	Strongly agree	Agree	Agree	Disagree	Strongly disagree	Agree
144	Online	2022-12-15	2022-12-21	English	No	No	United States	33	33	Female	Secondary schooling	Fluent/native speaker	200000	3	1	Strongly disagree	Disagree	Agree	Agree	Strongly agree	Strongly disagree	Strongly disagree	Agree
145	Online	2022-12-18	2022-12-21	English	No	No	United States	58	58	Female	College/university	Fluent/native speaker	150000	3	1	Unsure	Disagree	Unsure	Disagree	Agree	Strongly disagree	Strongly disagree	Agree
146	Online	2022-12-19	2022-12-21	English	No	No	United States	29	29	Female	Graduate degree	Fluent/native speaker	112000	3	1	Strongly disagree	Unsure	Strongly agree	Agree	Strongly agree	Strongly disagree	Strongly disagree	Strongly agree
147	Online	2022-12-19	2022-12-21	English	No	Yes	Germany	16	25	Female	Graduate degree	Fluent/native speaker	35000	3	3	Strongly disagree	Unsure	Strongly agree	Agree	Strongly agree	Disagree	Disagree	Agree
148	Online	2022-12-20	2022-12-21	English	No	No	United States	57	57	Male	Graduate degree	Fluent/native speaker	175000	3	1	Strongly disagree	Disagree	Strongly agree	Agree	Strongly agree	Strongly disagree	Strongly disagree	Agree
149	Online	2022-12-28	2023-01-03	English	No	No	United States	42	42	Female	Graduate degree	Fluent/native speaker		3	1	Disagree	Disagree	Agree	Agree	Strongly agree	Strongly disagree	Strongly disagree	Agree
150	Online	2023-01-01	2023-01-03	English	No	No	United States	48	48	Female	Graduate degree	Fluent/native speaker		3	1	Strongly disagree	Strongly disagree	Strongly agree	Strongly agree	Strongly agree	Strongly disagree	Strongly disagree	Agree
151	Online	2023-01-02	2023-01-03	English	No	No	United States	65	65	Female	College/university	Fluent/native speaker	190000	3	1	Strongly disagree	Unsure	Disagree	Agree	Agree	Strongly disagree	Strongly disagree	Strongly agree
152	Online	2023-01-02	2023-01-03	English	No	No	United States	32	32	Female	College/university	Fluent/native speaker	27000	3	1	Unsure	Unsure	Unsure	Agree	Unsure	Strongly disagree	Disagree	Unsure
153	Online	2023-01-02	2023-01-03	English	No	No	United States	27	27	Female	Graduate degree	Fluent/native speaker	73000	3	1	Strongly disagree	Unsure	Strongly agree	Strongly agree	Strongly agree	Strongly disagree	Strongly disagree	Agree
154	Neighborhood Family Health Center		2023-01-03	Arabic	Yes	Yes	Kuwait	24	73		Primary schooling	No knowledge/proficiency	0	1	4	Strongly agree	Unsure	Unsure	Unsure	Unsure	Unsure	Unsure	Unsure
155	Neighborhood Family Health Center	2022-11-16	2023-01-03	Spanish		Yes	Guatemala		39	Female	Primary schooling	No knowledge/proficiency		2	2	Unsure	Unsure	Unsure	Unsure	Strongly agree	Agree	Unsure	Strongly agree
156	Neighborhood Family Health Center	2022-12-14	2023-01-03	Spanish	No	Yes	Dominican Republic	13		Female	College/university			2	2	Unsure	Unsure	Agree	Agree	Strongly agree	Agree	Unsure	Agree
157	Neighborhood Family Health Center	2022-12-14	2023-01-03	English	No	No	United States	26	26	Female	Secondary schooling	Fluent/native speaker		3	1	Agree	Agree	Unsure	Disagree	Disagree	Agree	Agree	Strongly agree
158	Neighborhood Family Health Center	2022-11-30	2023-01-03	English	No	No	United States Virgin Islands	45	45	Male	College/university	Fluent/native speaker	180000	3	1	Disagree	Unsure	Unsure	Agree	Unsure	Unsure	Strongly disagree	Agree
159	Neighborhood Family Health Center	2022-11-30	2023-01-03	English	No	No	United States			Male	Primary schooling	Fluent/native speaker	58000	3	1	Strongly disagree	Agree	Unsure	Agree	Agree	Unsure	Disagree	Strongly agree
160	Neighborhood Family Health Center	2022-11-30	2023-01-03	English	No	No	United States	46	46	Female	Graduate degree		22200	3	1	Disagree	Agree	Disagree	Disagree	Unsure	Disagree	Disagree	Agree
161	Neighborhood Family Health Center		2023-01-03	English	No	No	United States	46	46	Male	College/university	Fluent/native speaker		3	1	Unsure	Unsure	Unsure	Unsure	Unsure	Unsure	Unsure	Unsure
162	Neighborhood Family Health Center		2023-01-03	English	No	No	United States	56	56	Female	Primary schooling	Fluent/native speaker		3	1	Disagree	Unsure	Unsure	Agree	Strongly agree	Strongly disagree	Strongly disagree	Unsure
163	Neighborhood Family Health Center		2023-01-03	English		No	United States	84	84	Female	Secondary schooling	Limited working knowledge/proficiency		3	1	Agree	Unsure	Unsure	Agree	Agree	Agree	Agree	Agree
164	Neighborhood Family Health Center		2023-01-03	English	No	No	United States	38	38	Male	Graduate degree	Fluent/native speaker	95000	3	1	Strongly disagree	Unsure	Unsure	Unsure	Unsure	Disagree	Strongly disagree	Agree
165	Neighborhood Family Health Center		2023-01-03	English	Yes	Yes	Democratic Republic of the Congo	4	41	Male	College/university	Elementary knowledge/proficiency	30000	1	5	Disagree	Unsure	Disagree	Unsure	Strongly agree	Unsure	Unsure	Agree
166	Neighborhood Family Health Center		2023-01-03	English	No	No	United States	74	74	Female		Fluent/native speaker	44400	3	1							Strongly disagree	Agree
167	Neighborhood Family Health Center		2023-01-03	English	No	No	United States	31	31	Female	College/university	Professional working knowledge/proficiency	58000	3	1	Disagree	Disagree	Agree	Unsure	Strongly agree	Strongly disagree	Strongly disagree	Agree
168	Neighborhood Family Health Center		2023-01-03	Dari	Yes	Yes	Afghanistan	1	34	Male	Secondary schooling	Professional working knowledge/proficiency	0	1	6	Unsure	Agree	Strongly agree	Strongly agree	Disagree	Strongly agree	Unsure	Strongly agree
169	Neighborhood Family Health Center		2023-01-03	Ukrainian	Yes	Yes	Ukraine	0.25	28	Male	Secondary schooling	Elementary knowledge/proficiency	0	1	3	Unsure	Unsure	Unsure	Agree	Agree	Agree	Disagree	Agree
170	Neighborhood Family Health Center		2023-01-03	Arabic	Yes	Yes	Iraq	7	29	Male	College/university	Elementary knowledge/proficiency	70000	1	4	Unsure	Agree	Unsure	Unsure	Agree	Agree	Unsure	Strongly agree
171	Packard Health		2023-01-04	Spanish	No	Yes	Mexico	18	48	Female	College/university	Elementary knowledge/proficiency	80000	2	2	Agree	Agree	Agree	Unsure	Agree	Agree	Agree	Agree
172	Packard Health		2023-01-04	Spanish		Yes	Mexico	44		Male		Elementary knowledge/proficiency	10800	2	2	Unsure	Strongly agree	Unsure	Unsure	Unsure	Unsure	Unsure	Strongly agree
173	Packard Health		2023-01-04	Spanish	No	Yes	Costa Rica	30	60	Male	College/university	Elementary knowledge/proficiency	60000	2	2	Unsure	Unsure	Unsure	Unsure	Unsure	Agree	Unsure	Unsure
174	Packard Health		2023-01-04	Spanish	No	Yes	Guatemala	20	44	Male	Primary schooling		4000	2	2	Unsure	Unsure	Agree	Unsure	Unsure	Agree	Disagree	Agree
175	Packard Health		2023-01-04	English	No	No	United States	61	61	Male	Primary schooling	Elementary knowledge/proficiency	21000	3	1								Strongly agree
176	Packard Health		2023-01-04	Spanish	No	Yes	El Salvador	22	60	Female	Primary schooling	Elementary knowledge/proficiency	20000	2	2	Unsure	Agree	Unsure	Agree	Strongly agree	Strongly disagree	Strongly disagree	Strongly agree
177	Packard Health		2023-01-04	Spanish	No	Yes	Costa Rica	22	41	Male	College/university	Professional working knowledge/proficiency		2	2
178	Packard Health		2023-01-04	Spanish		Yes	Guatemala	5	32	Female	Secondary schooling	Elementary knowledge/proficiency		2	2	Agree	Agree	Unsure	Unsure	Disagree	Disagree	Disagree	Agree
179	Packard Health		2023-01-04	Spanish	No	Yes	Costa Rica	13	31	Male	Primary schooling	Elementary knowledge/proficiency	38000	2	2	Unsure	Unsure	Strongly disagree	Disagree	Agree	Unsure	Strongly disagree	Unsure
180	Packard Health		2023-01-04	Spanish	No	Yes	Mexico	20	34	Male	Secondary schooling	Elementary knowledge/proficiency		2	2	Strongly agree	Unsure	Unsure	Disagree	Unsure	Unsure	Unsure	Strongly agree
181	Packard Health		2023-01-04	English	No	No	United States	35	35	Male	Primary schooling	Fluent/native speaker	100000	3	1	Unsure	Agree	Disagree	Unsure	Agree	Disagree	Disagree	Agree
182	Packard Health		2023-01-04	Spanish	No	No		46	61	Female	College/university	Elementary knowledge/proficiency	15000	2	2	Unsure	Agree	Agree	Disagree	Strongly agree	Strongly disagree	Strongly disagree	Strongly agree
183	Packard Health		2023-01-04	Spanish	No	Yes	Guatemala	1	30	Male	Secondary schooling	Fluent/native speaker	9000	2	2	Strongly agree	Strongly agree	Unsure	Unsure	Unsure	Agree	Unsure	Strongly agree
184	Packard Health		2023-01-04	Spanish	No	No	United States	54	54		Graduate degree	Professional working knowledge/proficiency	75000	3	1	Unsure	Unsure	Unsure	Unsure	Unsure	Unsure	Unsure	Unsure
185	Packard Health		2023-01-04	English	No	Yes	Canada	3	40	Female	Graduate degree	Fluent/native speaker		3	1	Strongly disagree	Strongly disagree	Strongly agree	Strongly agree	Strongly agree	Strongly disagree	Strongly disagree	Strongly agree
186	Packard Health		2023-01-04	Spanish		Yes	Honduras	1	18	Female	Secondary schooling	No knowledge/proficiency		2	2	Agree	Unsure	Agree	Disagree	Agree	Agree	Disagree	Agree
187	Packard Health		2023-01-04	Spanish	No	Yes	El Salvador		28	Female	Primary schooling	No knowledge/proficiency		2	2	Disagree	Disagree	Agree	Agree	Unsure	Unsure	Disagree	Agree
188	Packard Health		2023-01-04	Spanish	No	Yes	Mexico	12	22	Female	Secondary schooling	Fluent/native speaker	1	2	2	Strongly agree	Agree	Unsure	Unsure	Unsure	Unsure	Unsure	Unsure
189	Packard Health		2023-01-04	Spanish	No	Yes	Honduras	3	34	Female	Primary schooling	No knowledge/proficiency	0	2	2	Agree	Unsure	Agree	Strongly disagree	Unsure	Agree	Strongly disagree	Agree
190	Packard Health		2023-01-04	Spanish	No		United States			Male				3	1			Strongly agree	Unsure		Strongly agree		Strongly agree
191	Packard Health		2023-01-04	Spanish	Yes	Yes	El Salvador		31	Female	Graduate degree	Limited working knowledge/proficiency		1	2	Agree	Unsure	Unsure	Unsure	Unsure	Unsure	Disagree	Strongly agree
192	Packard Health		2023-01-04	Spanish	No	Yes	Mexico	4	28	Male	College/university	No knowledge/proficiency		2	2	Unsure	Unsure	Disagree	Disagree	Unsure	Disagree	Strongly disagree	Agree
193	Packard Health		2023-01-04	English	No	No	United States							3	1	Unsure	Unsure	Unsure	Unsure	Unsure	Unsure	Unsure	Strongly agree
194	Packard Health		2023-01-04	English	No	No	United States	65	65	Female	Graduate degree	Professional working knowledge/proficiency	37000	3	1	Disagree	Disagree	Agree	Agree	Strongly agree	Strongly disagree	Strongly disagree	Agree
195	Packard Health		2023-01-04	Spanish		Yes	Colombia	4	57	Female	Secondary schooling	No knowledge/proficiency		2	2	Agree	Agree	Unsure	Agree	Agree	Unsure	Unsure	Strongly agree
196	Packard Health		2023-01-04	Spanish	No	Yes	Honduras	20	41	Female	Secondary schooling	Elementary knowledge/proficiency	105000	2	2	Disagree	Disagree	Agree	Agree	Agree	Disagree	Strongly disagree	Strongly agree
197	Packard Health		2023-01-04	Spanish	No	Yes	Mexico	20	49	Female	College/university	Professional working knowledge/proficiency	150000	2	2	Disagree	Disagree	Agree	Agree	Agree	Disagree	Disagree	Agree
198	Packard Health		2023-01-04	Spanish	No	Yes	Mexico	9	28	Female	Secondary schooling	No knowledge/proficiency	5000	2	2	Agree	Unsure	Agree	Unsure	Unsure	Unsure	Strongly disagree	Agree
199	Packard Health		2023-01-04	Spanish	Yes	Yes	Honduras	0.583333	34	Female	Secondary schooling	Elementary knowledge/proficiency	0	1	2	Strongly agree	Strongly agree	Disagree	Unsure	Agree	Strongly agree	Disagree	Strongly agree
200	Packard Health		2023-01-04	English	No	Yes	Venezuela	21	33	Female	College/university	Fluent/native speaker		2	2	Unsure	Unsure	Agree	Unsure	Agree	Strongly disagree	Strongly disagree	Strongly agree
201	Packard Health		2023-01-04	English	No	No	United States	31	31	Female	Secondary schooling	Fluent/native speaker	10000	3	1	Strongly disagree	Unsure	Unsure	Agree	Strongly agree	Strongly disagree	Strongly disagree	Agree
202	Packard Health		2023-01-04	Spanish	No	Yes	Cuba	30			College/university	Limited working knowledge/proficiency	30000	2	2	Agree	Strongly agree	Unsure	Disagree	Strongly agree	Strongly agree	Disagree	Strongly agree
203	Packard Health		2023-01-04	Spanish	Yes	Yes	Venezuela	0.166667	32	Female	Secondary schooling	No knowledge/proficiency	10000	1	2	Disagree	Disagree	Strongly disagree	Disagree	Disagree	Disagree	Disagree	Strongly agree
204	Packard Health		2023-01-04	Spanish	No	Yes	Nicaragua	0.25		Female	Secondary schooling	No knowledge/proficiency		2	2	Unsure	Agree	Unsure	Unsure	Unsure	Unsure	Disagree	Agree
205	Packard Health		2023-01-04	Spanish	No	Yes	Mexico	21	37	Female	Secondary schooling	Limited working knowledge/proficiency	30000	2	2	Unsure	Unsure	Unsure	Unsure	Unsure	Disagree	Disagree	Agree
206	Hope Clinic (Ypsilanti)	2022-01-05	2022-01-06	English	No	Yes	China	3	70	Male	Secondary schooling	No knowledge/proficiency	0	2	7	Unsure	Unsure	Unsure	Unsure	Unsure	Unsure	Unsure	Agree
207	Hope Clinic (Ypsilanti)	2022-01-05	2022-01-06	English	No	No	United States	39	39	Male	Primary schooling	Elementary knowledge/proficiency	0	3	1	Unsure	Unsure	Unsure	Unsure	Unsure	Unsure	Unsure	Strongly agree
208	Hope Clinic (Ypsilanti)	2022-01-05	2022-01-06	English	No	Yes	Barbados	30	76	Female	College/university	Fluent/native speaker	0	2	2	Unsure	Unsure	Unsure	Strongly agree	Agree	Unsure	Strongly disagree	Unsure
209	Hope Clinic (Ypsilanti)	2022-01-05	2022-01-06	English	No	Yes	Nigeria	10	45	Female	College/university	Professional working knowledge/proficiency	0	2	5	Strongly agree	Strongly agree	Disagree	Agree	Strongly agree	Strongly disagree	Strongly disagree	Strongly agree
210	Hope Clinic (Ypsilanti)	2022-01-05	2022-01-06	English	No	No	United States	57	57	Female	College/university	Professional working knowledge/proficiency	0	3	1	Disagree	Unsure	Agree	Agree	Agree	Disagree	Disagree	Agree
211	Hope Clinic (Ypsilanti)	2022-01-05	2022-01-06	English	No	No	United States	26	26	Female	Primary schooling	Fluent/native speaker	30000	3	1	Agree	Unsure	Disagree	Disagree	Unsure	Disagree	Strongly disagree	Strongly agree
212	Hope Clinic (Ypsilanti)	2022-01-05	2022-01-06	English	No	No	United States	84	84	Female	Primary schooling	Elementary knowledge/proficiency	20000	3	1	Unsure	Unsure	Disagree	Unsure	Agree	Strongly agree	Disagree	Agree
213	Hope Clinic (Ypsilanti)	2022-01-05	2022-01-06	Russian	No	No	Russia	0	73	Female	Graduate degree	No knowledge/proficiency	3600	2	3	Disagree	Unsure	Agree	Agree	Agree	Agree	Disagree	Agree
214	Neighborhood Family Health Center	2023-01-04	2023-01-10	English	No	No	United States	58	58	Female	Graduate degree	Fluent/native speaker	41000	3	1	Disagree	Disagree	Unsure	Unsure	Unsure	Disagree	Disagree	Agree
215	Neighborhood Family Health Center	2023-01-04	2023-01-10	Arabic	Yes	Yes	Syria	6	54	Male	Primary schooling		20000	1	4	Strongly agree	Strongly agree	Disagree	Unsure	Unsure	Agree	Strongly disagree	Agree
216	Neighborhood Family Health Center	2023-01-04	2023-01-10	Arabic	Yes	Yes	Syria	10	40	Female	Secondary schooling		20000	1	4	Agree	Unsure	Unsure	Agree	Agree	Unsure	Unsure	Agree
217	Neighborhood Family Health Center	2023-01-04	2023-01-10	Arabic	Yes	Yes	Iraq	7	36		Primary schooling			1	4	Strongly agree	Unsure	Strongly agree	Unsure	Unsure	Unsure	Strongly agree	Unsure
218	Online	2023-01-04	2023-01-10	English	No	No	United States	36	36	Female	College/university	Fluent/native speaker		3	1	Disagree	Disagree	Strongly agree	Disagree	Strongly agree	Strongly disagree	Strongly disagree	Strongly agree
219	Online	2023-01-09	2023-01-10	English	No	No	United States	64	64	Male	Graduate degree	Fluent/native speaker		3	1	Disagree	Unsure	Unsure	Agree	Strongly agree	Strongly disagree	Strongly disagree	Agree
220	Online	2023-01-09	2023-01-10	English	No	No	United States	75	75	Male	Graduate degree	Fluent/native speaker	100000	3	1	Disagree	Unsure	Strongly agree	Agree	Strongly agree	Strongly disagree	Strongly disagree	Strongly agree
221	Online	2023-01-09	2023-01-10	English	No	Yes	United Kingdom	22	49	Female	Graduate degree	Fluent/native speaker	130000	3	3	Strongly disagree	Disagree	Agree	Unsure	Strongly agree	Strongly disagree	Strongly disagree	Agree
222	Online	2023-01-10	2023-01-10	English	No	No	United States	51	51	Female	College/university	Fluent/native speaker	100000	3	1	Strongly disagree	Strongly disagree	Strongly agree	Agree	Strongly agree	Strongly disagree	Strongly disagree	Agree
223	Online	2023-01-12	2023-01-25	English	No	No	United States	69	69	Female	Graduate degree	Fluent/native speaker	200000	3	1	Unsure	Unsure	Unsure	Agree	Strongly agree	Disagree	Strongly disagree	Agree
224	Online	2023-01-14	2023-01-26	English	No	No	United States	69	69	Male	Graduate degree	Fluent/native speaker	100000	3	1	Disagree	Unsure	Unsure	Unsure	Strongly agree	Strongly disagree	Strongly disagree	Strongly agree
225	Online	2023-01-15	2023-01-27	English	No	No	United States	26	26		College/university	Fluent/native speaker	27000	3	1	Disagree	Disagree	Strongly agree	Agree	Strongly agree	Strongly disagree	Strongly disagree	Agree
226	Online	2023-01-18	2023-01-28	English	No	No	United States	60	60	Female	College/university	Fluent/native speaker	32000	3	1	Disagree	Disagree	Unsure	Agree	Strongly agree	Strongly disagree	Strongly disagree	Disagree
227	Online	2023-01-18	2023-01-29	English	No	No	United States	56	56	Female	College/university	Fluent/native speaker	72000	3	1	Strongly disagree	Strongly disagree	Strongly disagree	Unsure	Strongly agree	Strongly disagree	Strongly disagree	Agree
228	Online	2023-01-20	2023-01-30	English	No	No	United States	31	31	Female	Graduate degree	Fluent/native speaker	165000	3	1	Strongly disagree	Disagree	Agree	Agree	Strongly agree	Strongly disagree	Strongly disagree	Agree
229	Online	2023-01-21	2023-01-31	English	No	No	United States	42	42	Female	Graduate degree	Fluent/native speaker	125000	3	1	Unsure	Unsure	Unsure	Unsure	Unsure	Strongly disagree	Strongly disagree	Agree
230	Online	2023-01-24	2023-02-01	English	No	Yes	United Kingdom	55	57	Female	College/university	Fluent/native speaker	240000	3	3	Disagree	Disagree	Agree	Agree	Agree	Strongly disagree	Strongly disagree	Agree
231	Online	2023-01-24	2023-02-02	English	No	No	United States	52	52	Male	College/university	Fluent/native speaker	45000	3	1	Strongly disagree	Strongly disagree	Agree	Agree	Strongly agree	Disagree	Strongly disagree	Agree
232	Online	2023-01-24	2023-02-03	English	No	No	United States	71	71	Male	College/university	Fluent/native speaker	70000	3	1	Strongly disagree	Unsure	Strongly agree	Strongly agree	Strongly agree	Strongly disagree	Strongly disagree	Strongly agree
233	Online	2023-01-24	2023-02-04	English	No	No	United States	38	38	Female	Graduate degree	Fluent/native speaker	78000	3	1	Unsure	Unsure	Agree	Unsure	Agree	Strongly disagree	Strongly disagree	Strongly agree
234	Online	2023-01-25	2023-02-05	English	No	No	United States	33	33	Female	Graduate degree	Fluent/native speaker	150000	3	1	Strongly disagree	Unsure	Unsure	Agree	Strongly agree	Strongly disagree	Strongly disagree	Agree
235	Hope Clinic (Ypsilanti)	2023-01-12	2023-01-26	English	No	Yes	Philippines	5	61	Male	Graduate degree	Fluent/native speaker	0	2	7	Agree	Agree	Disagree	Disagree	Agree	Unsure	Disagree	Strongly agree
236	Hope Clinic (Ypsilanti)	2023-01-12	2023-01-26	English	No	Yes	Iraq	6	42	Female	Graduate degree	Professional working knowledge/proficiency	24000	2	4	Agree	Agree	Unsure	Agree	Agree	Disagree	Disagree	Agree
237	Hope Clinic (Ypsilanti)	2023-01-12	2023-01-26	English	No	No	Nigeria	0	82	Male	Graduate degree	Fluent/native speaker	0	2	5	Disagree	Unsure	Disagree	Agree	Agree	Disagree	Disagree	Agree
238	Hope Clinic (Ypsilanti)	2023-01-12	2023-01-26	English	No	No	United States	40	40	Male	College/university	Fluent/native speaker	0	3	1	Strongly disagree	Unsure	Strongly agree	Strongly agree	Strongly agree	Strongly disagree	Strongly disagree	Agree
239	Hope Clinic (Ypsilanti)	2023-01-26	2023-01-26	English	No	Yes	Gambia	0.0576923	27	Female	College/university	Professional working knowledge/proficiency	5400	2	5	Strongly disagree	Disagree	Agree	Strongly disagree	Agree	Strongly disagree	Strongly disagree	Strongly agree
240	Hope Clinic (Ypsilanti)	2023-01-26	2023-01-26	English	No	Yes	China	0.5	65	Female	College/university	Elementary knowledge/proficiency	24000	2	7	Disagree	Agree	Disagree	Unsure	Agree	Unsure	Unsure	Agree
241	Online	2023-01-26	2023-02-24	English	No	No	United States	42	42	Female	College/university	Fluent/native speaker	48000	3	1	Unsure	Agree	Unsure	Unsure	Strongly agree	Disagree	Strongly disagree	Strongly agree
242	Online	2023-01-26	2023-02-25	English	No	No	United States	49	49		College/university	Fluent/native speaker	50000	3	1	Disagree	Unsure	Agree	Agree	Strongly agree	Strongly disagree	Strongly disagree	Agree
243	Online	2023-01-28	2023-02-26	English	No	Yes	India	34	38	Female	Graduate degree	Fluent/native speaker	200000	2	6	Strongly disagree	Disagree	Strongly agree	Agree	Strongly agree	Disagree	Disagree	Agree
244	Online	2023-01-30	2023-02-27	English	No	No	United States	33	33	Female	College/university	Fluent/native speaker	84000	3	1	Strongly disagree	Strongly disagree	Agree	Agree	Strongly agree	Strongly disagree	Strongly disagree	Strongly agree
245	Online	2023-02-03	2023-02-28	English	No	No	United States	52	52	Female	Graduate degree	Fluent/native speaker	106000	3	1	Strongly disagree	Unsure	Unsure	Agree	Strongly agree	Strongly disagree	Strongly disagree	Strongly agree
246	Online	2023-02-06	2023-03-01	English	No	No	United States	77	77	Female	College/university	Fluent/native speaker	100000	3	1	Disagree	Disagree	Agree	Agree	Agree	Strongly disagree	Strongly disagree	Agree
247	Online	2023-02-06	2023-03-02	English	No	No	United States	39	39	Female	Graduate degree	Fluent/native speaker	185000	3	1	Strongly disagree	Strongly disagree	Strongly agree	Strongly agree	Strongly agree	Strongly disagree	Strongly disagree	Strongly agree
248	Online	2023-02-06	2023-03-03	English	No	No	United States	75	75	Male	Graduate degree	Fluent/native speaker	18000	3	1	Disagree	Disagree	Agree	Strongly agree	Strongly agree	Strongly disagree	Strongly disagree	Agree
249	Online	2023-02-07	2023-03-04	English	No	No	United States	17	22	Female	College/university	Fluent/native speaker	180000	3	1	Strongly disagree	Disagree	Agree	Strongly agree	Strongly agree	Strongly disagree	Strongly disagree	Agree
250	Online	2023-02-08	2023-03-05	English	No	No	United States	35	35		College/university	Fluent/native speaker		3	1	Strongly disagree	Strongly disagree	Strongly agree	Disagree	Agree	Strongly disagree	Strongly disagree	Agree
251	Online	2023-02-09	2023-03-06	English	No	No	United States	57	57	Female	Graduate degree	Fluent/native speaker		3	1	Strongly disagree	Disagree	Agree	Strongly agree	Strongly agree	Strongly disagree	Strongly disagree	Agree
252	Online	2023-02-16	2023-03-07	English	No	No	United States	39	39	Female	College/university	Fluent/native speaker	105000	3	1	Strongly disagree	Unsure	Agree	Unsure	Agree	Strongly disagree	Strongly disagree	Strongly agree
253	Online	2023-02-20	2023-03-08	English	No	No	United States	35	35	Female	College/university	Fluent/native speaker	50000	3	1	Strongly disagree	Strongly disagree	Disagree	Agree	Strongly agree	Strongly disagree	Strongly disagree	Strongly agree
254	Online	2023-02-20	2023-03-09	English	No	No	United States	53	53	Female	College/university	Fluent/native speaker		3	1	Disagree	Unsure	Agree	Agree	Strongly agree	Strongly disagree	Strongly disagree	Strongly agree
255	Online	2023-02-20	2023-03-10	English	No	No	United States	21	21	Female	College/university	Fluent/native speaker	108000	3	1	Strongly disagree	Disagree	Strongly agree	Disagree	Agree	Strongly disagree	Strongly disagree	Agree
256	Online	2023-02-22	2023-03-11	English	No	No	United States	32	32	Female	Graduate degree	Fluent/native speaker	150000	3	1	Disagree	Disagree	Agree	Agree	Strongly agree	Strongly disagree	Strongly disagree	Strongly agree
257	Online	2023-02-23	2023-03-12	English	No	No	United States	41	41	Female	Graduate degree	Fluent/native speaker	250000	3	1	Strongly disagree	Disagree	Strongly agree	Strongly agree	Strongly agree	Strongly disagree	Strongly disagree	Agree
258	Packard Health		2023-03-02	Spanish		Yes	Colombia			Female	Secondary schooling	No knowledge/proficiency		2	2	Agree	Agree	Disagree	Disagree	Agree	Strongly disagree	Disagree	Strongly agree
259	Packard Health		2023-03-02	English	No	No	United States	44	44	Female	Primary schooling	Fluent/native speaker	45000	3	1	Disagree	Agree	Unsure	Unsure	Unsure	Disagree	Disagree	Agree
260	Packard Health		2023-03-02	Spanish	No	Yes	Mexico	22	57	Female	No formal schooling	Limited working knowledge/proficiency	44000	2	2	Agree	Unsure	Agree	Agree	Agree	Disagree	Disagree	Agree
261	Packard Health		2023-03-02	Spanish	No	Yes	Guatemala	20		Male	No formal schooling	Elementary knowledge/proficiency	35000	2	2	Agree	Unsure	Unsure	Disagree	Agree	Agree	Disagree	Strongly agree
262	Packard Health		2023-03-02	Spanish	No	Yes	Colombia	42	64	Male	College/university	Elementary knowledge/proficiency		2	2	Unsure	Unsure	Unsure	Unsure	Agree	Unsure	Disagree	Agree
263	Packard Health		2023-03-02	Spanish	Yes	Yes	Honduras	1	35	Female	Secondary schooling	No knowledge/proficiency		1	2	Strongly agree	Strongly agree	Disagree	Disagree	Strongly agree	Disagree	Disagree	Strongly agree
264	Packard Health		2023-03-02	Spanish	No	Yes	Venezuela	20	64	Female	College/university	Limited working knowledge/proficiency	1800	2	2	Unsure	Disagree	Unsure	Unsure	Agree	Disagree	Strongly disagree	Strongly agree
265	Packard Health		2023-03-02	Spanish	No	Yes	Honduras	1	30	Male	College/university	Elementary knowledge/proficiency		2	2	Unsure	Agree	Disagree	Unsure	Unsure	Strongly agree	Disagree	Strongly agree
266	Packard Health		2023-03-02	Spanish	No	Yes	Honduras	22	22	Female	Secondary schooling	Limited working knowledge/proficiency		2	2	Agree	Agree	Unsure	Unsure	Agree	Unsure	Disagree	Strongly agree
267	Packard Health		2023-03-02	Spanish	No	Yes	El Salvador	30	62	Male	Primary schooling	Limited working knowledge/proficiency	28000	2	2	Unsure	Unsure	Unsure	Unsure	Unsure	Agree	Disagree	Strongly agree
268	Packard Health		2023-03-02	Spanish	No	Yes	El Salvador	20			Primary schooling			2	2
269	Packard Health		2023-03-02	Spanish	No	Yes	Costa Rica	8	30	Female	Primary schooling	No knowledge/proficiency		2	2	Unsure	Unsure	Unsure	Unsure	Unsure	Unsure	Unsure	Strongly agree
270	Packard Health		2023-03-02	Spanish	Yes	Yes	Venezuela	3	80	Female	Graduate degree	No knowledge/proficiency	0	1	2	Disagree	Disagree	Agree	Strongly agree	Strongly agree	Strongly disagree	Strongly disagree	Strongly agree
271	Packard Health		2023-03-02	Spanish	No	Yes	El Salvador	7	29	Male	College/university	Elementary knowledge/proficiency		2	2	Unsure	Unsure	Strongly agree	Strongly agree	Unsure	Unsure	Unsure	Strongly agree
272	Packard Health		2023-03-02	Spanish	No	Yes	Guatemala	6	60		No formal schooling	No knowledge/proficiency		2	2	Unsure	Unsure	Unsure	Unsure	Unsure	Unsure	Unsure	Agree
273	Packard Health		2023-03-02	English	No	No	United States	33	33	Female	College/university	Fluent/native speaker	20000	3	1	Unsure	Unsure	Unsure	Strongly agree	Unsure	Strongly disagree	Strongly disagree	Strongly agree
274	Packard Health		2023-03-02	Spanish	No	Yes	Mexico	21	38	Female	Secondary schooling	Elementary knowledge/proficiency	15000	2	2	Agree	Unsure	Unsure	Unsure	Unsure	Agree	Unsure	Unsure
275	Packard Health		2023-03-02	Spanish	No	Yes	Mexico	1		Female	Secondary schooling	No knowledge/proficiency		2	2	Disagree	Agree	Unsure	Agree	Strongly agree	Unsure	Disagree	Strongly agree
276	Packard Health		2023-03-02	Spanish	No	Yes	Mexico	1		Female	Secondary schooling	No knowledge/proficiency	40000	2	2	Strongly agree	Agree	Unsure	Unsure	Unsure	Disagree	Disagree	Agree
277	Packard Health		2023-03-02	Spanish	No	Yes	Mexico	25	50	Female	Primary schooling	Limited working knowledge/proficiency	13000	2	2	Strongly agree	Unsure	Disagree	Strongly agree	Strongly agree	Strongly disagree	Disagree	Strongly agree
278	Packard Health		2023-03-02	Spanish	Yes	Yes	Nicaragua	2	28	Female	College/university	No knowledge/proficiency		1	2	Strongly agree	Strongly agree	Agree	Unsure	Strongly agree	Unsure	Strongly disagree	Strongly agree
279	Packard Health		2023-03-02	Spanish	No	Yes	El Salvador	30	68	Male	Secondary schooling	Limited working knowledge/proficiency	45000	2	2	Unsure	Unsure	Strongly agree	Strongly agree	Strongly agree	Strongly agree	Strongly agree	Strongly agree
280	Packard Health		2023-03-02	Spanish	No	Yes	El Salvador	5		Female	College/university	Limited working knowledge/proficiency		2	2	Agree	Unsure	Unsure	Agree	Agree	Unsure	Unsure	Strongly agree
